# Supplementary material for: More than royal food - Major royal jelly protein genes in sexuals and workers of the honeybee Apis mellifera
Source: Front Zool. 2013 Nov 27;10:72. doi: 10.1186/1742-9994-10-72 (PMC4176732; doi:10.1186/1742-9994-10-72)
Supplement: Additional file 2 — Statistical details for Tables S2 and S3. [file 1742-9994-10-72-S2.xls]

## Sheet: Statistics to table S2
		HEAD																THORAX																ABDOMEN
mrjp1		log-transformed = normally distributed					One-way ANOVA									mrjp1		log-transformed = normally distributed					One-way ANOVA									mrjp1		log-transformed = normally distributed					One-way ANOVA
							df=6	MS=21,41608		F=141,5309	P=0,000000												df=6	MS=1,0114		F=19,665	P=0,000004												df=6	MS=0,9716		F=5,518	P=0,004044
		Post hoc	Bonferroni test															Post hoc	Bonferroni test															Post hoc	Bonferroni test
		df=14	MS=0,15132															df=14	MS=0,05143															df=14	MS=0,17607
			C	N	F	D	Qv	Qe	Qp										C	N	F	D	Qv	Qe	Qp										C	N	F	D	Qv	Qe	Qp
		C		7.33045e-08	7.39769e-07	0.0208248	0.00409566	0.000154721	0.000113676		Nh(A)							C		4.99915e-05	0.0331828	1	1	1	1		Nh(A)							C		0.32582	1	0.0157819	1	1	1		D(A)
		N	7.33045e-08		1	1.87146e-09	9.72747e-10	2.50416e-10	2.19384e-10		F(A)							N	4.99915e-05		0.0480791	9.84798e-06	0.000529088	5.68075e-05	1.96183e-05		F(B)							N	0.32582		1	1	1	0.355377	0.219816		Nh(A,B)
		F	7.39769e-07	1		1.1105e-08	5.3171e-09	1.16762e-09	1.00799e-09		Nc(B)							F	0.0331828	0.0480791		0.00378702	0.611032	0.0392202	0.00958703		Qv(B,C)							F	1	1		0.176722	1	1	1		F(A,B)
		D	0.0208248	1.87146e-09	1.1105e-08		1	0.327556	0.223126		D(C)							D	1	9.84798e-06	0.00378702		0.431987	1	1		Qe(C)							D	0.0157819	1	0.176722		0.186276	0.0171955	0.0107468		Qv(A,B)
		Qv	0.00409566	9.72747e-10	5.3171e-09	1		1	1		Qv(C)							Qv	1	0.000529088	0.611032	0.431987		1	1		Nc(C)							Qv	1	1	1	0.186276		1	1		Qe(B)
		Qe	0.000154721	2.50416e-10	1.16762e-09	0.327556	1		1		Qe(C)							Qe	1	5.68075e-05	0.0392202	1	1		1		Qp(C)							Qe	1	0.355377	1	0.0171955	1		1		Nc(B)
		Qp	0.000113676	2.19384e-10	1.00799e-09	0.223126	1	1			Qp(C)							Qp	1	1.96183e-05	0.00958703	1	1	1			D(C)							Qp	1	0.219816	1	0.0107468	1	1			Qp(B)
mrjp2		Box-Cox-transformed = normally distributed					One-way ANOVA									mrjp2		log-transformed = normally distributed					One-way ANOVA									mrjp2		untransformed = normally distributed					One-way ANOVA
							df=6	MS=363,442		F=44,1224	P=0,000000												df=6	MS=0,5342		F=10,753	P=0,000147												df=6	MS=0,000000		F=3,19601	P=0,034317
		Post hoc	Bonferroni test															Post hoc	Bonferroni test															Post hoc	Bonferroni test
		df=14	MS=8,2371															df=14	MS=0,04968															df=14	MS=0,00000
			C	N	F	D	Qv	Qe	Qp										C	N	F	D	Qv	Qe	Qp										C	N	F	D	Qv	Qe	Qp
		C		0.000269804	0.000661441	0.0845455	0.0394859	0.439148	0.00990298		Nh(A)							C		0.000131876	0.00866669	1	1	0.0156487	0.373036		Nh(A)							C		0.0767072	0.259698	1	1	1	1		Nh
		N	0.000269804		1	1.99216e-06	1.24609e-06	5.79156e-06	5.41303e-07		F(A)							N	0.000131876		0.651874	0.00189159	0.0037506	0.358915	0.0150633		F(A,B)							N	0.0767072		1	0.368341	0.3891	0.374342	0.733772		F
		F	0.000661441	1		3.91597e-06	2.40138e-06	1.19244e-05	1.00805e-06		Nc(B)							F	0.00866669	0.651874		0.191147	0.40038	1	1		Qe(A,B)							F	0.259698	1		1	1	1	1		Qp
		D	0.0845455	1.99216e-06	3.91597e-06		1	1	1		Qe(B,C)							D	1	0.00189159	0.191147		1	0.350883	1		Qp(B,C)							D	1	0.368341	1		1	1	1		Qv
		Qv	0.0394859	1.24609e-06	2.40138e-06	1		1	1		Qv(C)							Qv	1	0.0037506	0.40038	1		0.725311	1		Qv(B,C)							Qv	1	0.3891	1	1		1	1		Qe
		Qe	0.439148	5.79156e-06	1.19244e-05	1	1		1		D(B,C)							Qe	0.0156487	0.358915	1	0.350883	0.725311		1		D(B,C)							Qe	1	0.374342	1	1	1		1		D
		Qp	0.00990298	5.41303e-07	1.00805e-06	1	1	1			Qp(C)							Qp	0.373036	0.0150633	1	1	1	1			Nc(C)							Qp	1	0.733772	1	1	1	1			Nc
mrjp3		log-transformed = normally distributed					One-way ANOVA									mrjp3		log-transformed = normally distributed					One-way ANOVA									mrjp3		untransformed = normally distributed					One-way ANOVA
							df=6	MS=14,2995		F=64,974	P=0,000000												df=6	MS=0,8595		F=3,3211	P=0,030095												df=6	MS=0,000011		F=11,21883	P=0,000117
		Post hoc	Bonferroni test															Post hoc	Bonferroni test															Post hoc	Bonferroni test
		df=14	MS=0,22008															df=14	MS=0,25879															df=14	MS=0,00000
			C	N	F	D	Qv	Qe	Qp										C	N	F	D	Qv	Qe	Qp										C	N	F	D	Qv	Qe	Qp
		C		3.2682e-06	0.0406806	0.606703	0.0103594	0.0131524	0.000182486		Nh(A)							C		0.0390736	0.601105	0.335594	0.607737	1	1		Nh(A)							C		0.000260354	1	1	0.27409	1	1		Nh(A)
		N	3.2682e-06		0.000982316	1.90447e-07	2.41519e-08	2.713e-08	3.29706e-09		F(B)							N	0.0390736		1	1	1	0.206804	0.601246		D(A,B)							N	0.000260354		0.00101477	0.00235149	0.0468064	0.000231229	0.000549218		Qv(B)
		F	0.0406806	0.000982316		0.000455696	1.84298e-05	2.20035e-05	9.52228e-07		Nc(C)							F	0.601105	1		1	1	1	1		Qv(A,B)							F	1	0.00101477		1	1	1	1		D(B)
		D	0.606703	1.90447e-07	0.000455696		1	1	0.0137498		D(C,D)							D	0.335594	1	1		1	1	1		F(A,B)							D	1	0.00235149	1		1	1	1		F(B)
		Qv	0.0103594	2.41519e-08	1.84298e-05	1		1	0.803691		Qv(D,E)							Qv	0.607737	1	1	1		1	1		Qe(A,B)							Qv	0.27409	0.0468064	1	1		0.237505	0.654104		Qp(B)
		Qe	0.0131524	2.713e-08	2.20035e-05	1	1		0.634142		Qe(D,E)							Qe	1	0.206804	1	1	1		1		Qp(A,B)							Qe	1	0.000231229	1	1	0.237505		1		Nc(B)
		Qp	0.000182486	3.29706e-09	9.52228e-07	0.0137498	0.803691	0.634142			Qp(E)							Qp	1	0.601246	1	1	1	1			Nc(B)							Qp	1	0.000549218	1	1	0.654104	1			Qe(B)
mrjp4		log-transformed = normally distributed					One-way ANOVA									mrjp4		untransformed = normally distributed					One-way ANOVA									mrjp4		log-transformed = normally distributed					One-way ANOVA
							df=6	MS=8,20814		F=123,6896	P=0,000000												df=6	MS=0,000007		F=8,4482	P=0,000527												df=6	MS=0,3963		F=10,584	P=0,00016
		Post hoc	Bonferroni test															Post hoc	Bonferroni test															Post hoc	Bonferroni test
		df=14	MS=0,06636															df=14	MS=0,00000															df=14	MS=0,03744
			C	N	F	D	Qv	Qe	Qp										C	N	F	D	Qv	Qe	Qp										C	N	F	D	Qv	Qe	Qp
		C		4.36431e-08	0.000518096	0.0123034	0.00121281	0.000144225	6.94005e-05		Nh(A)							C		1	0.00898118	1	1	1	1		F(A)							C		1	1	0.215395	1	0.169886	0.0164085		D(A)
		N	4.36431e-08		8.01505e-05	1.01448e-09	4.06918e-10	1.70552e-10	1.25281e-10		F(B)							N	1		0.12578	1	1	0.499389	0.322463		Nh(A,B)							N	1		1	0.0322012	1	1	0.108492		Nc(A,B)
		F	0.000518096	8.01505e-05		9.72922e-07	2.35074e-07	6.30605e-08	3.98613e-08		Nc(C)							F	0.00898118	0.12578		0.0172454	0.00292535	0.00101814	0.000690057		D(B)							F	1	1		0.023842	1	1	0.147163		Nh(B,C)
		D	0.0123034	1.01448e-09	9.72922e-07		1	0.51071	0.203434		D(D)							D	1	1	0.0172454		1	1	1		Nc(B)							D	0.215395	0.0322012	0.023842		0.0166287	0.000629728	9.12935e-05		F(B,C)
		Qv	0.00121281	4.06918e-10	2.35074e-07	1		1	1		Qv(D)							Qv	1	1	0.00292535	1		1	1		Qv(B)							Qv	1	1	1	0.0166287		1	0.212481		Qv(B,C)
		Qe	0.000144225	1.70552e-10	6.30605e-08	0.51071	1		1		Qe(D)							Qe	1	0.499389	0.00101814	1	1		1		Qe(B)							Qe	0.169886	1	1	0.000629728	1		1		Qe(B,C)
		Qp	6.94005e-05	1.25281e-10	3.98613e-08	0.203434	1	1			Qp(D)							Qp	1	0.322463	0.000690057	1	1	1			Qp(B)							Qp	0.0164085	0.108492	0.147163	9.12935e-05	0.212481	1			Qp(C)
mrjp5		log-transformed = normally distributed					One-way ANOVA									mrjp5		log-transformed = normally distributed					One-way ANOVA									mrjp5		untransformed = normally distributed					One-way ANOVA
							df=6	MS=8,877489		F=183,3371	P=0,000000												df=6	MS=0,34713		F=6,389	P=0,002074												df=6	MS=0,000038		F=2,81858	P=0,051639
		Post hoc	Bonferroni test															Post hoc	Bonferroni test
		df=14	MS=0,04842															df=14	MS=0,05433
			C	N	F	D	Qv	Qe	Qp										C	N	F	D	Qv	Qe	Qp
		C		1.51895e-05	1.7122e-06	3.96523e-05	1.99113e-07	1.30124e-06	1.89464e-07		F(A)							C		1	0.0190817	1	1	1	1		F(A)																F
		N	1.51895e-05		1	3.75694e-09	1.68752e-10	5.28136e-10	1.63627e-10		Nh(A)							N	1		0.0106983	1	1	1	1		D(A,B)																Qe
		F	1.7122e-06	1		1.01661e-09	5.81911e-11	1.67432e-10	5.65474e-11		Nc(B)							F	0.0190817	0.0106983		0.0507727	0.00413332	0.0149783	0.00212228		Qe(B)																Qp
		D	3.96523e-05	3.75694e-09	1.01661e-09		0.018484	0.481322	0.0168895		D(C)							D	1	1	0.0507727		1	1	1		Nc(B)																Qv
		Qv	1.99113e-07	1.68752e-10	5.81911e-11	0.018484		1	1		Qe(C,D)							Qv	1	1	0.00413332	1		1	1		Nh(B)																D
		Qe	1.30124e-06	5.28136e-10	1.67432e-10	0.481322	1		1		Qv(D)							Qe	1	1	0.0149783	1	1		1		Qv(B)																Nc
		Qp	1.89464e-07	1.63627e-10	5.65474e-11	0.0168895	1	1			Qp(D)							Qp	1	1	0.00212228	1	1	1			Qp(B)																Nh
mrjp6		log-transformed = normally distributed					One-way ANOVA									mrjp6		log-transformed = normally distributed					One-way ANOVA									mrjp6		untransformed = normally distributed					One-way ANOVA
							df=6	MS=6,745050		F=302,8907	P=0,000000												df=6	MS=0,18814		F=6,255	P=0,002289												df=6	MS=0,000848		F=1,37196	P=0,291816
		Post hoc	Bonferroni test															Post hoc	Bonferroni test
		df=14	MS=0,02227															df=14	MS=0,03008
			C	N	F	D	Qv	Qe	Qp										C	N	F	D	Qv	Qe	Qp
		C		0.000200827	1.37159e-08	2.67003e-07	2.50167e-08	8.32934e-09	4.02708e-09		F(A)							C		1	0.0132985	1	1	1	1		F(A)																D
		N	0.000200827		2.93707e-05	6.7213e-10	1.32882e-10	6.10821e-11	3.62403e-11		Nh(B)							N	1		0.0278957	1	1	1	1		Qv(A,B)																Qp
		F	1.37159e-08	2.93707e-05		5.001e-12	1.55043e-12	8.74301e-13	5.92193e-13		Nc(C)							F	0.0132985	0.0278957		0.0012515	0.0995905	0.0546528	0.0108018		Qe(A,B)																Qe
		D	2.67003e-07	6.7213e-10	5.001e-12		0.717305	0.0647038	0.0120351		D(D)							D	1	1	0.0012515		0.783222	1	1		Nh(B)																Qv
		Qv	2.50167e-08	1.32882e-10	1.55043e-12	0.717305		1	1		Qv(D,E)							Qv	1	1	0.0995905	0.783222		1	1		Qp(B)																F
		Qe	8.32934e-09	6.10821e-11	8.74301e-13	0.0647038	1		1		Qe(D,E)							Qe	1	1	0.0546528	1	1		1		Nc(B)																Nc
		Qp	4.02708e-09	3.62403e-11	5.92193e-13	0.0120351	1	1			Qp(E)							Qp	1	1	0.0108018	1	1	1			D(B)																Nh
mrjp7		Box-Cox-transformed = normally distributed					One-way ANOVA									mrjp7		untransformed = normally distributed					One-way ANOVA									mrjp7		untransformed = normally distributed					One-way ANOVA
							df=6	MS=23,2809		F=22,3759	P=0,000002												df=6	MS=0,007045		F=5,8377	P=0,003142												df=6	MS=0,004475		F=6,6077	P=0,00177
		Post hoc	Bonferroni test															Post hoc	Bonferroni test															Post hoc	Bonferroni test
		df=14	MS=1,0404															df=14	MS=0,00121															df=14	MS=0,00068
			C	N	F	D	Qv	Qe	Qp										C	N	F	D	Qv	Qe	Qp										C	N	F	D	Qv	Qe	Qp
		C		1.11358e-06	0.00010072	0.0236523	0.00528822	0.0304858	0.510792		Nh(A)							C		0.891723	0.296879	1	0.00198256	1	1		Qv(A)							C		1	0.165949	0.129323	0.364514	1	1		D(A)
		N	1.11358e-06		0.11116	0.000355755	0.00136527	0.000287049	3.13173e-05		F(A,B)							N	0.891723		1	1	0.145062	1	1		F(A,B)							N	1		1	1	1	1	0.858528		F(A)
		F	0.00010072	0.11116		0.168196	0.774217	0.130023	0.00795903		Qv(B,C)							F	0.296879	1		1	0.445913	1	1		Nh(A,B)							F	0.165949	1		1	1	0.036229	0.0256432		Qv(A,B)
		D	0.0236523	0.000355755	0.168196		1	1	1		D(B,C)							D	1	1	1		0.0805508	1	1		Qe(A,B)							D	0.129323	1	1		1	0.0283089	0.0200716		Nh(A,B)
		Qv	0.00528822	0.00136527	0.774217	1		1	0.730189		Qe(B,C)							Qv	0.00198256	0.145062	0.445913	0.0805508		0.090613	0.00851768		D(A,B)							Qv	0.364514	1	1	1		0.0797785	0.0562585		Nc(A,B)
		Qe	0.0304858	0.000287049	0.130023	1	1		1		Qp(C,D)							Qe	1	1	1	1	0.090613		1		Qp(B)							Qe	1	1	0.036229	0.0283089	0.0797785		1		Qe(B)
		Qp	0.510792	3.13173e-05	0.00795903	1	0.730189	1			Nc(D)							Qp	1	1	1	1	0.00851768	1			Nc(B)							Qp	1	0.858528	0.0256432	0.0200716	0.0562585	1			Qp(B)
mrjp8		untransformed = normally distributed					One-way ANOVA									mrjp8		untransformed = normally distributed					One-way ANOVA									mrjp8		untransformed = normally distributed					One-way ANOVA
							df=6	MS=0,033956		F=10,8815	P=0,000138												df=6	MS=0,102991		F=7,9804	P=0,000703												df=6	MS=0,018876		F=5,4228	P=0,004367
		Post hoc	Bonferroni test															Post hoc	Bonferroni test															Post hoc	Bonferroni test
		df=14	MS=0,00312															df=14	MS=0,01291															df=14	MS=0,00348
			C	N	F	D	Qv	Qe	Qp										C	N	F	D	Qv	Qe	Qp										C	N	F	D	Qv	Qe	Qp
		C		1	0.354605	0.000157937	0.896617	0.0418093	0.130575		D(A)							C		0.114517	0.000491042	1	0.504933	1	1		F(A)							C		0.177218	1	1	1	1	1		Nh(A)
		N	1		0.537689	0.00022298	1	0.0638602	0.199687		Qe(A,B)							N	0.114517		0.238861	1	1	1	1		Nh(A,B)							N	0.177218		1	0.337392	0.560361	0.0114444	0.00616528		F(A,B)
		F	0.354605	0.537689		0.0197359	1	1	1		Qp(A-C)							F	0.000491042	0.238861		0.00795607	0.0535978	0.00479393	0.00564995		Qv(A,B)							F	1	1		1	1	0.227876	0.11942		Qv(A,B)
		D	0.000157937	0.00022298	0.0197359		0.00781377	0.166547	0.0532664		F(B,C)							D	1	1	0.00795607		1	1	1		D(B)							D	1	0.337392	1		1	1	1		D(A,B)
		Qv	0.896617	1	1	0.00781377		1	1		Qv(B,C)							Qv	0.504933	1	0.0535978	1		1	1		Qp(B)							Qv	1	0.560361	1	1		1	0.778655		Nc(A,B)
		Qe	0.0418093	0.0638602	1	0.166547	1		1		Nh(B,C)							Qe	1	1	0.00479393	1	1		1		Qe(B)							Qe	1	0.0114444	0.227876	1	1		1		Qe(B)
		Qp	0.130575	0.199687	1	0.0532664	1	1			Nc(C)							Qp	1	1	0.00564995	1	1	1			Nc(B)							Qp	1	0.00616528	0.11942	1	0.778655	1			Qp(B)
mrjp9		untransformed = normally distributed					One-way ANOVA									mrjp9		log-transformed = normally distributed					One-way ANOVA									mrjp9		untransformed = normally distributed					One-way ANOVA
							df=6	MS=17,4527		F=36,9574	P=0,000000												df=6	MS=3,138826		F=169,3108	P=0,000000												df=6	MS=19,94779		F=99,8119	P=0,000000
		Post hoc	Bonferroni test															Post hoc	Bonferroni test															Post hoc	Bonferroni test
		df=14	MS=0,47224															df=14	MS=0,01854															df=14	MS=0,19985
			C	N	F	D	Qv	Qe	Qp										C	N	F	D	Qv	Qe	Qp										C	N	F	D	Qv	Qe	Qp
		C		0.076299	0.000745183	0.000475983	1	0.00138276	0.00190033		F(A)							C		1	9.67773e-05	2.11385e-10	0.000569551	0.000625105	0.133625		F(A)							C		0.342023	1	0.00258886	1.3892e-08	0.00568984	0.00462155		Qv(A)
		N	0.076299		4.0063e-06	0.344356	1	1	1		Nc(B)							N	1		0.000423108	1.15727e-10	0.00285331	0.000138957	0.0220149		Qv(A)							N	0.342023		0.040897	0.515949	1.43892e-09	1	0.939912		F(B)
		F	0.000745183	4.0063e-06		1.65306e-07	4.12425e-05	3.21522e-07	3.91816e-07		Qv(B,C)							F	9.67773e-05	0.000423108		3.22675e-12	1	5.47298e-08	1.20655e-06		Nh(B)							F	1	0.040897		0.000397466	3.7542e-08	0.000821189	0.000677732		Nc(B,C)
		D	0.000475983	0.344356	1.65306e-07		0.0125223	1	1		Nh(B-D)							D	2.11385e-10	1.15727e-10	3.22675e-12		5.64215e-12	2.54222e-08	2.19667e-09		Nc(B,C)							D	0.00258886	0.515949	0.000397466		2.33075e-10	1	1		Nh(C,D)
		Qv	1	1	4.12425e-05	0.0125223		0.0416339	0.0592103		Qp(C,D)							Qv	0.000569551	0.00285331	1	5.64215e-12		1.65926e-07	4.7139e-06		Qp(C,D)							Qv	1.3892e-08	1.43892e-09	3.7542e-08	2.33075e-10		3.12144e-10	2.89044e-10		Qe(D)
		Qe	0.00138276	1	3.21522e-07	1	0.0416339		1		Qe(D)							Qe	0.000625105	0.000138957	5.47298e-08	2.54222e-08	1.65926e-07		0.271163		Qe(D)							Qe	0.00568984	1	0.000821189	1	3.12144e-10		1		Qp(D)
		Qp	0.00190033	1	3.91816e-07	1	0.0592103	1			D(D)							Qp	0.133625	0.0220149	1.20655e-06	2.19667e-09	4.7139e-06	0.271163			D(E)							Qp	0.00462155	0.939912	0.000677732	1	2.89044e-10	1			D(D)
Gene expression of groups/castes in the same column with different superscripts is significantly different (P < 0.05).

## Sheet: Statistics to table S3
		HEAD																	THORAX																	ABDOMEN
Forager		log-transformed = normally distributed					One-way ANOVA										Forager		log-transformed = normally distributed					One-way ANOVA										Forager		log-transformed = normally distributed					One-way ANOVA
							df=8	MS=3,323117		F=22,06464	P=0,000000													df=8	MS=6,36775		F=209,31	P=0,000000													df=8	MS=4,72589		F=365,716	P=0,000000
		Post hoc	Bonferroni test																Post hoc	Bonferroni test																Post hoc	Bonferroni test
		df=18	MS=0,03042																df=18	MS=0,03042																df=18	MS=0,01292
			mrjp1	mrjp2	mrjp3	mrjp4	mrjp5	mrjp6	mrjp7	mrjp8	mrjp9									mrjp1	mrjp2	mrjp3	mrjp4	mrjp5	mrjp6	mrjp7	mrjp8	mrjp9									mrjp1	mrjp2	mrjp3	mrjp4	mrjp5	mrjp6	mrjp7	mrjp8	mrjp9
		mrjp1		0.214139	4.59075e-05	0.000564481	1	1	0.000251249	4.54734e-05	0.596612		6(A)						mrjp1		1	1	0.00265599	1.33339e-08	1.92333e-09	7.91339e-10	4.31255e-12	7.99361e-15		9(A)						mrjp1		1	1	0.000184085	1.00116e-09	1.46403e-11	1.63869e-13	1.59872e-14	0		9(A)
		mrjp2	0.214139		0.0311839	0.503204	0.108319	0.0161977	0.2137	0.0308384	1		5(A,B)						mrjp2	1		1	0.00161192	9.82044e-09	1.45686e-09	6.06771e-10	3.52118e-12	7.99361e-15		8(B)						mrjp2	1		1	0.00667423	8.08232e-09	7.71383e-11	5.9952e-13	4.79616e-14	0		8(B)
		mrjp3	4.59075e-05	0.0311839		1	2.56777e-05	5.51208e-06	1	1	0.0108516		1(A,B)						mrjp3	1	1		5.33153e-05	1.22532e-09	2.18329e-10	9.84932e-11	8.67306e-13	3.9968e-15		7(C)						mrjp3	1	1		0.00121915	2.99791e-09	3.51679e-11	3.23741e-13	2.79776e-14	0		7(B)
		mrjp4	0.000564481	0.503204	1		0.000299605	5.56225e-05	1	1	0.179544		9(B,C)						mrjp4	0.00265599	0.00161192	5.33153e-05		4.40007e-05	2.78237e-06	7.97846e-07	6.94385e-10	2.79776e-13		6(C)						mrjp4	0.000184085	0.00667423	0.00121915		9.93675e-06	1.80968e-08	3.60352e-11	1.70663e-12	0		6(C)
		mrjp5	1	0.108319	2.56777e-05	0.000299605		1	0.000135522	2.54402e-05	0.307721		2(B,C)						mrjp5	1.33339e-08	9.82044e-09	1.22532e-09	4.40007e-05		1	1	2.11871e-05	1.58701e-10		5(C)						mrjp5	1.00116e-09	8.08232e-09	2.99791e-09	9.93675e-06		0.0258969	6.86121e-07	5.59103e-09	1.31894e-13		5(D)
		mrjp6	1	0.0161977	5.51208e-06	5.56225e-05	1		2.63378e-05	5.46417e-06	0.0466738		4(C,D)						mrjp6	1.92333e-09	1.45686e-09	2.18329e-10	2.78237e-06	1		1	0.00042424	8.6494e-10		4(D)						mrjp6	1.46403e-11	7.71383e-11	3.51679e-11	1.80968e-08	0.0258969		0.00128526	2.08682e-06	3.25739e-12		4(E)
		mrjp7	0.000251249	0.2137	1	1	0.000135522	2.63378e-05		1	0.0747007		7(C,D)						mrjp7	7.91339e-10	6.06771e-10	9.84932e-11	7.97846e-07	1	1		0.00207749	2.1109e-09		1(E)						mrjp7	1.63869e-13	5.9952e-13	3.23741e-13	3.60352e-11	6.86121e-07	0.00128526		0.117846	7.06791e-10		2(F)
		mrjp8	4.54734e-05	0.0308384	1	1	2.54402e-05	5.46417e-06	1		0.0107324		3(D)						mrjp8	4.31255e-12	3.52118e-12	8.67306e-13	6.94385e-10	2.11871e-05	0.00042424	0.00207749		3.86032e-06		2(E)						mrjp8	1.59872e-14	4.79616e-14	2.79776e-14	1.70663e-12	5.59103e-09	2.08682e-06	0.117846		5.18224e-08		3(F)
		mrjp9	0.596612	1	0.0108516	0.179544	0.307721	0.0466738	0.0747007	0.0107324			8(D)						mrjp9	7.99361e-15	7.99361e-15	3.9968e-15	2.79776e-13	1.58701e-10	8.6494e-10	2.1109e-09	3.86032e-06			3(E)						mrjp9	0	0	0	0	1.31894e-13	3.25739e-12	7.06791e-10	5.18224e-08			1(F)
Nurses		Box-Cox-transformed = normally distributed					One-way ANOVA										Nurses		log-transformed = normally distributed					One-way ANOVA										Nurses		log-transformed = normally distributed					One-way ANOVA
							df=8	MS=40,5980		F=108,196	P=0,000000													df=8	MS=3,45419		F=42,9257	P=0,000000													df=8	MS=3,28497		F=103,868	P=0,000000
		Post hoc	Bonferroni test																Post hoc	Bonferroni test																Post hoc	Bonferroni test
		df=18	MS=0,59986																df=18	MS=0,08047																df=18	MS=0,03163
			mrjp1	mrjp2	mrjp3	mrjp4	mrjp5	mrjp6	mrjp7	mrjp8	mrjp9									mrjp1	mrjp2	mrjp3	mrjp4	mrjp5	mrjp6	mrjp7	mrjp8	mrjp9									mrjp1	mrjp2	mrjp3	mrjp4	mrjp5	mrjp6	mrjp7	mrjp8	mrjp9
		mrjp1		4.558e-07	2.61984e-07	4.34155e-09	1.8921e-08	2.08757e-10	9.11331e-09	4.39648e-14	8.19345e-13		1(A)						mrjp1		1	1	1	1	0.247367	0.000711306	8.10369e-06	4.34371e-08		9(A)						mrjp1		0.793806	0.784394	1	1	0.00186503	1.92581e-07	8.78465e-10	1.45963e-11		9(A)
		mrjp2	4.558e-07		1	0.133968	1	0.000444037	0.476184	1.67894e-10	1.90839e-08		2(B)						mrjp2	1		1	1	1	0.0160636	6.02436e-05	1.00102e-06	8.28283e-09		8(A,B)						mrjp2	0.793806		0.00322219	0.201151	0.0662851	1.31681e-05	6.04716e-09	5.94924e-11	1.61471e-12		8(B)
		mrjp3	2.61984e-07	1		0.29408	1	0.000935038	1	2.46347e-10	3.1092e-08		3(B)						mrjp3	1	1		1	0.756103	0.00613282	2.63921e-05	4.98713e-07	4.75082e-09		7(B,C)						mrjp3	0.784394	0.00322219		1	1	0.464228	1.20563e-05	2.00728e-08	1.7705e-10		7(C)
		mrjp4	4.34155e-09	0.133968	0.29408		1	0.617623	1	8.1961e-09	2.93471e-06		5(B,C)						mrjp4	1	1	1		1	0.0278118	9.71785e-05	1.49913e-06	1.14209e-08		6(C,D)						mrjp4	1	0.201151	1		1	0.00747556	5.15411e-07	1.86402e-09	2.67546e-11		6(D)
		mrjp5	1.8921e-08	1	1	1		0.0514632	1	1.99311e-09	4.60368e-07		7(B,C)						mrjp5	1	1	0.756103	1		1	0.00444153	3.90698e-05	1.49908e-07		5(D,E)						mrjp5	1	0.0662851	1	1		0.0226766	1.15105e-06	3.43088e-09	4.36171e-11		3(D,E)
		mrjp6	2.08757e-10	0.000444037	0.000935038	0.617623	0.0514632		0.175555	3.31736e-07	0.000399646		4(B,C)						mrjp6	0.247367	0.0160636	0.00613282	0.0278118	1		0.554121	0.00336829	5.09046e-06		1(D,E)						mrjp6	0.00186503	1.31681e-05	0.464228	0.00747556	0.0226766		0.0028996	1.20705e-06	4.23443e-09		5(E,F)
		mrjp7	9.11331e-09	0.476184	1	1	1	0.175555		3.91963e-09	1.11353e-06		6(C)						mrjp7	0.000711306	6.02436e-05	2.63921e-05	9.71785e-05	0.00444153	0.554121		1	0.000862752		2(E)						mrjp7	1.92581e-07	6.04716e-09	1.20563e-05	5.15411e-07	1.15105e-06	0.0028996		0.024193	7.93266e-06		4(E,F)
		mrjp8	4.39648e-14	1.67894e-10	2.46347e-10	8.1961e-09	1.99311e-09	3.31736e-07	3.91963e-09		0.0321572		9(D)						mrjp8	8.10369e-06	1.00102e-06	4.98713e-07	1.49913e-06	3.90698e-05	0.00336829	1		0.138333		4(E)						mrjp8	8.78465e-10	5.94924e-11	2.00728e-08	1.86402e-09	3.43088e-09	1.20705e-06	0.024193		0.0330713		1(E,F)
		mrjp9	8.19345e-13	1.90839e-08	3.1092e-08	2.93471e-06	4.60368e-07	0.000399646	1.11353e-06	0.0321572			8(E)						mrjp9	4.34371e-08	8.28283e-09	4.75082e-09	1.14209e-08	1.49908e-07	5.09046e-06	0.000862752	0.138333			3(E)						mrjp9	1.45963e-11	1.61471e-12	1.7705e-10	2.67546e-11	4.36171e-11	4.23443e-09	7.93266e-06	0.0330713			2(F)
Cage		log-transformed = normally distributed					One-way ANOVA										Cage		log-transformed = normally distributed					One-way ANOVA										Cage		log-transformed = normally distributed					One-way ANOVA
workers							df=8	MS=3,44248		F=74,9505	P=0,000000						workers							df=8	MS=6,7746		F=113,486	P=0,000000						workers							df=8	MS=6,7085		F=726,89	P=0,000000
		Post hoc	Bonferroni test																Post hoc	Bonferroni test																Post hoc	Bonferroni test
		df=18	MS=0,04593																df=18	MS=0,0597																df=18	MS=0,00923
			mrjp1	mrjp2	mrjp3	mrjp4	mrjp5	mrjp6	mrjp7	mrjp8	mrjp9									mrjp1	mrjp2	mrjp3	mrjp4	mrjp5	mrjp6	mrjp7	mrjp8	mrjp9									mrjp1	mrjp2	mrjp3	mrjp4	mrjp5	mrjp6	mrjp7	mrjp8	mrjp9
		mrjp1		0.0112435	1	1	4.36002e-07	3.68598e-08	1	0.00217333	4.55733e-09		9(A)						mrjp1		1	0.40629	0.00270265	4.67259e-06	1.88653e-07	2.56441e-08	1.70026e-09	4.2566e-12		9(A)						mrjp1		6.863e-06	0.474246	3.94868e-10	4.84257e-10	1.07914e-13	7.99361e-15	0	0		9(A)
		mrjp2	0.0112435		0.358047	0.000338518	1.09243e-09	1.69393e-10	9.1658e-05	5.5874e-07	3.38809e-11		6(A)						mrjp2	1		1	0.000570066	1.34853e-06	6.42196e-08	9.61682e-09	7.20372e-10	2.26219e-12		8(B)						mrjp2	6.863e-06		0.00144269	2.47802e-13	2.83773e-13	0	0	0	0		8(B)
		mrjp3	1	0.358047		0.175649	4.31806e-08	4.67601e-09	0.0410015	8.81167e-05	7.03066e-10		5(A)						mrjp3	0.40629	1		1.01664e-05	5.59594e-08	3.99171e-09	7.56403e-10	7.6319e-11	4.19664e-13		7(B,C)						mrjp3	0.474246	0.00144269		2.34253e-11	2.79337e-11	1.59872e-14	0	0	0		7(C)
		mrjp4	1	0.000338518	0.175649		6.64199e-06	4.12744e-07	1	0.0811374	3.99498e-08		8(B)						mrjp4	0.00270265	0.000570066	1.01664e-05		0.155368	0.00194191	0.000110882	2.30611e-06	6.76219e-10		6(B,C)						mrjp4	3.94868e-10	2.47802e-13	2.34253e-11		1	9.82076e-07	5.51229e-09	3.04157e-12	0		6(C)
		mrjp5	4.36002e-07	1.09243e-09	4.31806e-08	6.64199e-06		1	2.16492e-05	0.00793687	0.155384		7(B,C)						mrjp5	4.67259e-06	1.34853e-06	5.59594e-08	0.155368		1	0.119188	0.00111902	4.11678e-08		5(C,D)						mrjp5	4.84257e-10	2.83773e-13	2.79337e-11	1		7.31068e-07	4.37656e-09	2.60192e-12	0		4(D)
		mrjp6	3.68598e-08	1.69393e-10	4.67601e-09	4.12744e-07	1		1.17366e-06	0.000228969	1		4(B-D)						mrjp6	1.88653e-07	6.42196e-08	3.99171e-09	0.00194191	1		1	0.0874585	8.08476e-07		4(D)						mrjp6	1.07914e-13	0	1.59872e-14	9.82076e-07	7.31068e-07		0.0700208	8.90803e-08	5.59552e-14		5(D)
		mrjp7	1	9.1658e-05	0.0410015	1	2.16492e-05	1.17366e-06		0.342748	1.01724e-07		1(C,D)						mrjp7	2.56441e-08	9.61682e-09	7.56403e-10	0.000110882	0.119188	1		1	8.53176e-06		1(E)						mrjp7	7.99361e-15	0	0	5.51229e-09	4.37656e-09	0.0700208		3.56976e-05	7.95364e-13		1(E)
		mrjp8	0.00217333	5.5874e-07	8.81167e-05	0.0811374	0.00793687	0.000228969	0.342748		1.11917e-05		3(D,E)						mrjp8	1.70026e-09	7.20372e-10	7.6319e-11	2.30611e-06	0.00111902	0.0874585	1		0.000508293		2(E)						mrjp8	0	0	0	3.04157e-12	2.60192e-12	8.90803e-08	3.56976e-05		7.84988e-10		3(E)
		mrjp9	4.55733e-09	3.38809e-11	7.03066e-10	3.99498e-08	0.155384	1	1.01724e-07	1.11917e-05			2(E)						mrjp9	4.2566e-12	2.26219e-12	4.19664e-13	6.76219e-10	4.11678e-08	8.08476e-07	8.53176e-06	0.000508293			3(E)						mrjp9	0	0	0	0	0	5.59552e-14	7.95364e-13	7.84988e-10			2(F)
Drones		log-transformed = normally distributed					One-way ANOVA										Drones		log-transformed = normally distributed					One-way ANOVA										Drones		untransformed = normally distributed					One-way ANOVA
							df=8	MS=3,2737		F=29,4994	P=0,000000													df=8	MS=3,5968		F=37,177	P=0,000000													df=8	MS=0,010594		F=15,9008	P=0,000001
		Post hoc	Bonferroni test																Post hoc	Bonferroni test																Post hoc	Bonferroni test
		df=18	MS=0,11098																df=18	MS=0,09675																df=18	MS=0,00067
			mrjp1	mrjp2	mrjp3	mrjp4	mrjp5	mrjp6	mrjp7	mrjp8	mrjp9		8(A)							mrjp1	mrjp2	mrjp3	mrjp4	mrjp5	mrjp6	mrjp7	mrjp8	mrjp9		8(A)							mrjp1	mrjp2	mrjp3	mrjp4	mrjp5	mrjp6	mrjp7	mrjp8	mrjp9		8(A)
		mrjp1		1	1	0.834425	0.000400153	5.83219e-05	9.24375e-06	2.90808e-07	0.0396968		7(A,B)						mrjp1		1	0.227436	0.00456216	1.33708e-05	5.72129e-06	9.26861e-08	5.21793e-09	1.97744e-05		7(A,B)						mrjp1		1	1	1	1	1	0.0119498	7.32327e-05	0.0174843		7(A,B)
		mrjp2	1		1	0.217531	0.000113402	1.79487e-05	3.0899e-06	1.13377e-07	0.0098312		6(A-C)						mrjp2	1		1	0.0963481	0.000183936	7.20591e-05	7.56346e-07	3.20868e-08	0.000283084		6(B,C)						mrjp2	1		1	1	1	0.511996	0.00228801	1.7596e-05	0.00331329		9(A,B)
		mrjp3	1	1		1	0.000926075	0.000128145	1.92365e-05	5.45557e-07	0.0977347		5(B-D)						mrjp3	0.227436	1		1	0.00673327	0.00238945	1.4019e-05	3.93538e-07	0.0107932		5(B,C)						mrjp3	1	1		1	1	0.559066	0.00250107	1.89851e-05	0.00362443		6(B,C)
		mrjp4	0.834425	0.217531	1		0.0870357	0.0100482	0.00116647	1.87209e-05	1		9(C-E)						mrjp4	0.00456216	0.0963481	1		0.33502	0.117777	0.000426609	7.35671e-06	0.530463		9(B,C)						mrjp4	1	1	1		1	1	0.00934271	5.9082e-05	0.0136549		1(C)
		mrjp5	0.000400153	0.000113402	0.000926075	0.0870357		1	1	0.0265337	1		4(D-F)						mrjp5	1.33708e-05	0.000183936	0.00673327	0.33502		1	0.240792	0.00221612	1		4(C,D)						mrjp5	1	1	1	1		0.819164	0.00370633	2.6583e-05	0.00538704		4(C)
		mrjp6	5.83219e-05	1.79487e-05	0.000128145	0.0100482	1		1	0.228738	0.222293		3(E,F)						mrjp6	5.72129e-06	7.20591e-05	0.00238945	0.117777	1		0.670049	0.00623508	1		3(D,E)						mrjp6	1	0.511996	0.559066	1	0.819164		0.869259	0.00411938	1		5(C)
		mrjp7	9.24375e-06	3.0899e-06	1.92365e-05	0.00116647	1	1		1	0.0244135		1(F)						mrjp7	9.26861e-08	7.56346e-07	1.4019e-05	0.000426609	0.240792	0.670049		1	0.150397		2(D,E)						mrjp7	0.0119498	0.00228801	0.00250107	0.00934271	0.00370633	0.869259		0.905985	1		3(C)
		mrjp8	2.90808e-07	1.13377e-07	5.45557e-07	1.87209e-05	0.0265337	0.228738	1		0.000276925		2(F)						mrjp8	5.21793e-09	3.20868e-08	3.93538e-07	7.35671e-06	0.00221612	0.00623508	1		0.00140267		1(E)						mrjp8	7.32327e-05	1.7596e-05	1.89851e-05	5.9082e-05	2.6583e-05	0.00411938	0.905985		0.633211		2(C)
		mrjp9	0.0396968	0.0098312	0.0977347	1	1	0.222293	0.0244135	0.000276925									mrjp9	1.97744e-05	0.000283084	0.0107932	0.530463	1	1	0.150397	0.00140267									mrjp9	0.0174843	0.00331329	0.00362443	0.0136549	0.00538704	1	1	0.633211
Queens		log-transformed = normally distributed					One-way ANOVA										Queens		log-transformed = normally distributed					One-way ANOVA										Queens		log-transformed = normally distributed					One-way ANOVA
Virgin							df=8	MS=6,1547		F=67,14	P=0,000000						Virgin							df=8	MS=7,17119		F=285,538	P=0,000000						Virgin							df=8	MS=5,7178		F=862,62	P=0,000000
		Post hoc	Bonferroni test																Post hoc	Bonferroni test																Post hoc	Bonferroni test
		df=18	MS=0,09167																df=18	MS=0,02511																df=18	MS=0,00663
			mrjp1	mrjp2	mrjp3	mrjp4	mrjp5	mrjp6	mrjp7	mrjp8	mrjp9		9(A)							mrjp1	mrjp2	mrjp3	mrjp4	mrjp5	mrjp6	mrjp7	mrjp8	mrjp9		9(A)							mrjp1	mrjp2	mrjp3	mrjp4	mrjp5	mrjp6	mrjp7	mrjp8	mrjp9		9(A)
		mrjp1		1	1	0.463996	0.00718162	1.75825e-05	2.14788e-07	7.0081e-08	3.89852e-10		8(B)						mrjp1		1	1	0.0022556	6.03438e-07	4.81923e-10	1.43485e-12	3.31735e-13	0		8(B)						mrjp1		0.00409098	3.92584e-06	4.79791e-06	1.00641e-09	3.9968e-14	0	0	0		8(B)
		mrjp2	1		1	0.756463	0.0119591	2.69572e-05	3.05555e-07	9.78909e-08	5.04401e-10		7(B)						mrjp2	1		1	0.0007759	2.75483e-07	2.76571e-10	9.51239e-13	2.27818e-13	0		7(B)						mrjp2	0.00409098		3.13068e-09	3.61273e-09	6.84253e-12	0	0	0	0		7(B)
		mrjp3	1	1		0.0116962	0.000213473	9.93384e-07	1.99026e-08	7.31388e-09	6.70104e-11		6(B,C)						mrjp3	1	1		0.0437818	5.69516e-06	2.31313e-09	4.5044e-12	9.55236e-13	0		6(C)						mrjp3	3.92584e-06	3.13068e-09		1	0.000544517	3.69265e-11	1.27898e-13	1.19904e-14	0		6(C)
		mrjp4	0.463996	0.756463	0.0116962		1	0.00455072	2.16675e-05	5.52117e-06	1.07434e-08		5(C,D)						mrjp4	0.0022556	0.0007759	0.0437818		0.0120499	4.49677e-07	1.80915e-10	2.79576e-11	7.99361e-15		5(D)						mrjp4	4.79791e-06	3.61273e-09	1		0.000428757	3.29736e-11	1.15907e-13	7.99361e-15	0		5(D)
		mrjp5	0.00718162	0.0119591	0.000213473	1		0.296041	0.000900263	0.000189251	1.49245e-07		4(D,E)						mrjp5	6.03438e-07	2.75483e-07	5.69516e-06	0.0120499		0.00151322	3.84672e-08	3.4247e-09	1.43885e-13		4(E)						mrjp5	1.00641e-09	6.84253e-12	0.000544517	0.000428757		3.27386e-08	1.53437e-11	6.59472e-13	0		3(E)
		mrjp6	1.75825e-05	2.69572e-05	9.93384e-07	0.00455072	0.296041		0.590685	0.112867	2.0334e-05		1(E,F)						mrjp6	4.81923e-10	2.76571e-10	2.31313e-09	4.49677e-07	0.00151322		0.000343456	1.00474e-05	1.16667e-11		3(F)						mrjp6	3.9968e-14	0	3.69265e-11	3.29736e-11	3.27386e-08		8.61745e-05	1.64454e-07	0		4(E)
		mrjp7	2.14788e-07	3.05555e-07	1.99026e-08	2.16675e-05	0.000900263	0.590685		1	0.00422202		2(E,F)						mrjp7	1.43485e-12	9.51239e-13	4.5044e-12	1.80915e-10	3.84672e-08	0.000343456		1	8.71839e-09		1(F)						mrjp7	0	0	1.27898e-13	1.15907e-13	1.53437e-11	8.61745e-05		0.0635503	7.99361e-15		1(F)
		mrjp8	7.0081e-08	9.78909e-08	7.31388e-09	5.52117e-06	0.000189251	0.112867	1		0.0225969		3(F)						mrjp8	3.31735e-13	2.27818e-13	9.55236e-13	2.79576e-11	3.4247e-09	1.00474e-05	1		1.10488e-07		2(F)						mrjp8	0	0	1.19904e-14	7.99361e-15	6.59472e-13	1.64454e-07	0.0635503		9.99201e-14		2(G)
		mrjp9	3.89852e-10	5.04401e-10	6.70104e-11	1.07434e-08	1.49245e-07	2.0334e-05	0.00422202	0.0225969									mrjp9	0	0	0	7.99361e-15	1.43885e-13	1.16667e-11	8.71839e-09	1.10488e-07									mrjp9	0	0	0	0	0	0	7.99361e-15	9.99201e-14
Queens		log-transformed = normally distributed					One-way ANOVA										Queens		log-transformed = normally distributed					One-way ANOVA										Queens		log-transformed = normally distributed					One-way ANOVA
Eggs							df=8	MS=5,4653		F=141,922	P=0,000000						Eggs							df=8	MS=5,2216		F=41,4483	P=0,000000						Eggs							df=8	MS=5,2153		F=10,5325	P=0,000021
		Post hoc	Bonferroni test																Post hoc	Bonferroni test																Post hoc	Bonferroni test
		df=18	MS=0,03851																df=18	MS=0,12598																df=18	MS=0,49516
			mrjp1	mrjp2	mrjp3	mrjp4	mrjp5	mrjp6	mrjp7	mrjp8	mrjp9		9(A)							mrjp1	mrjp2	mrjp3	mrjp4	mrjp5	mrjp6	mrjp7	mrjp8	mrjp9		9(A)							mrjp1	mrjp2	mrjp3	mrjp4	mrjp5	mrjp6	mrjp7	mrjp8	mrjp9		9(A)
		mrjp1		0.00164671	1	0.000198183	6.49205e-09	7.40524e-10	9.80815e-12	9.79217e-13	7.99361e-13		8(A)						mrjp1		1	1	0.631333	0.00089195	2.51604e-05	9.70862e-07	1.39703e-07	5.24953e-08		8(A,B)						mrjp1		1	1	1	1	0.0552325	0.109354	0.0204356	0.00229144		8(A,B)
		mrjp2	0.00164671		0.0428477	1	2.36436e-05	1.04163e-06	2.67365e-09	1.28925e-10	9.91287e-11		7(A)						mrjp2	1		0.323426	1	0.0950149	0.00179384	4.08095e-05	4.23884e-06	1.35562e-06		7(A-C)						mrjp2	1		1	1	1	0.0729027	0.144078	0.0269668	0.00299696		6(A-C)
		mrjp3	1	0.0428477		0.00445423	4.74632e-08	4.37279e-09	4.0036e-11	3.3773e-12	2.71783e-12		6(B)						mrjp3	1	0.323426		0.112657	0.000175841	6.00814e-06	2.78497e-07	4.45297e-08	1.76142e-08		6(B,C)						mrjp3	1	1		0.405372	0.631802	0.00154541	0.00298539	0.000605142	8.14329e-05		7(A-C)
		mrjp4	0.000198183	1	0.00445423		0.000169208	5.8561e-06	9.71142e-09	3.87338e-10	2.93297e-10		5(B)						mrjp4	0.631333	1	0.112657		0.27378	0.00506561	0.000102945	9.86742e-06	3.029e-06		5(C,D)						mrjp4	1	1	0.405372		1	0.744727	1	0.287282	0.0314859		5(B-D)
		mrjp5	6.49205e-09	2.36436e-05	4.74632e-08	0.000169208		1	0.000372995	2.49051e-06	1.63035e-06		4(C)						mrjp5	0.00089195	0.0950149	0.000175841	0.27378		1	0.0616883	0.00386939	0.000911769		4(D,E)						mrjp5	1	1	0.631802	1		0.479448	0.913875	0.182092	0.0197932		4(B-D)
		mrjp6	7.40524e-10	1.04163e-06	4.37279e-09	5.8561e-06	1		0.0176525	6.39003e-05	3.94156e-05		2(C)						mrjp6	2.51604e-05	0.00179384	6.00814e-06	0.00506561	1		1	0.208951	0.0466324		2(D,E)						mrjp6	0.0552325	0.0729027	0.00154541	0.744727	0.479448		1	1	1		1(C,D)
		mrjp7	9.80815e-12	2.67365e-09	4.0036e-11	9.71142e-09	0.000372995	0.0176525		0.540382	0.31376		3(D)						mrjp7	9.70862e-07	4.08095e-05	2.78497e-07	0.000102945	0.0616883	1		1	1		3(E)						mrjp7	0.109354	0.144078	0.00298539	1	0.913875	1		1	1		2(C,D)
		mrjp8	9.79217e-13	1.28925e-10	3.3773e-12	3.87338e-10	2.49051e-06	6.39003e-05	0.540382		1		1(D)						mrjp8	1.39703e-07	4.23884e-06	4.45297e-08	9.86742e-06	0.00386939	0.208951	1		1		1(E)						mrjp8	0.0204356	0.0269668	0.000605142	0.287282	0.182092	1	1		1		3(D)
		mrjp9	7.99361e-13	9.91287e-11	2.71783e-12	2.93297e-10	1.63035e-06	3.94156e-05	0.31376	1									mrjp9	5.24953e-08	1.35562e-06	1.76142e-08	3.029e-06	0.000911769	0.0466324	1	1									mrjp9	0.00229144	0.00299696	8.14329e-05	0.0314859	0.0197932	1	1	1
Queens		log-transformed = normally distributed					One-way ANOVA										Queens		log-transformed = normally distributed					One-way ANOVA										Queens		log-transformed = normally distributed					One-way ANOVA
Pupae							df=8	MS=7,0452		F=112,642	P=0,000000						Pupae							df=8	MS=5,6255		F=183,114	P=0,000000						Pupae							df=8	MS=3,7284		F=98,695	P=0,000000
		Post hoc	Bonferroni test																Post hoc	Bonferroni test																Post hoc	Bonferroni test
		df=18	MS=0,06254																df=18	MS=0,03072																df=18	MS=0,03778
			mrjp1	mrjp2	mrjp3	mrjp4	mrjp5	mrjp6	mrjp7	mrjp8	mrjp9		9(A)							mrjp1	mrjp2	mrjp3	mrjp4	mrjp5	mrjp6	mrjp7	mrjp8	mrjp9		9(A)							mrjp1	mrjp2	mrjp3	mrjp4	mrjp5	mrjp6	mrjp7	mrjp8	mrjp9		9(A)
		mrjp1		0.348037	0.245661	0.00510231	2.06156e-06	5.20214e-08	1.17293e-09	5.63509e-11	2.32894e-11		8(A)						mrjp1		0.172432	1	0.000485402	8.03754e-08	3.93126e-10	1.35092e-11	4.83613e-13	3.9968e-14		8(A)						mrjp1		1	1	0.063297	7.52072e-07	7.47174e-10	8.73589e-09	2.63597e-10	8.36131e-12		8(A,B)
		mrjp2	0.348037		0.000450756	1	0.000451297	4.84003e-06	4.79068e-08	1.29649e-09	4.60296e-10		7(A,B)						mrjp2	0.172432		1	0.53131	1.4743e-05	1.98744e-08	3.46463e-10	7.07834e-12	3.91687e-13		7(B)						mrjp2	1		1	1	1.77763e-05	6.96498e-09	1.10866e-07	2.17605e-09	4.80376e-11		6(B)
		mrjp3	0.245661	0.000450756		1.13356e-05	2.08754e-08	1.04139e-09	4.41367e-11	3.31735e-12	1.54676e-12		6(B,C)						mrjp3	1	1		0.0033433	3.12795e-07	1.10858e-09	3.21263e-11	9.99201e-13	7.19425e-14		6(B)						mrjp3	1	1		1	2.58864e-05	9.05418e-09	1.49705e-07	2.78682e-09	5.88529e-11		7(B,C)
		mrjp4	0.00510231	1	1.13356e-05		0.0278521	0.000170141	8.49078e-07	1.40734e-08	4.39383e-09		5(C)						mrjp4	0.000485402	0.53131	0.0033433		0.00321454	1.07556e-06	8.60551e-09	9.39808e-11	3.54117e-12		5(C)						mrjp4	0.063297	1	1		0.000625405	8.28329e-08	1.91175e-06	2.23579e-08	3.20392e-10		5(C)
		mrjp5	2.06156e-06	0.000451297	2.08754e-08	0.0278521		1	0.00159046	6.70939e-06	1.43798e-06		4(D)						mrjp5	8.03754e-08	1.4743e-05	3.12795e-07	0.00321454		0.0185909	1.99451e-05	3.72447e-08	4.86247e-10		4(D)						mrjp5	7.52072e-07	1.77763e-05	2.58864e-05	0.000625405		0.0025811	0.223783	0.000361832	6.54909e-07		4(D)
		mrjp6	5.20214e-08	4.84003e-06	1.04139e-09	0.000170141	1		0.306682	0.000663958	0.000106846		2(D,E)						mrjp6	3.93126e-10	1.98744e-08	1.10858e-09	1.07556e-06	0.0185909		0.133925	3.44434e-05	1.06075e-07		2(D,E)						mrjp6	7.47174e-10	6.96498e-09	9.05418e-09	8.28329e-08	0.0025811		1	1	0.0117565		3(D)
		mrjp7	1.17293e-09	4.79068e-08	4.41367e-11	8.49078e-07	0.00159046	0.306682		0.41825	0.0572829		1(E,F)						mrjp7	1.35092e-11	3.46463e-10	3.21263e-11	8.60551e-09	1.99451e-05	0.133925		0.0357449	2.5864e-05		3(E)						mrjp7	8.73589e-09	1.10866e-07	1.49705e-07	1.91175e-06	0.223783	1		0.302626	0.000164269		2(D)
		mrjp8	5.63509e-11	1.29649e-09	3.31735e-12	1.40734e-08	6.70939e-06	0.000663958	0.41825		1		3(F)						mrjp8	4.83613e-13	7.07834e-12	9.99201e-13	9.39808e-11	3.72447e-08	3.44434e-05	0.0357449		0.0953738		1(E)						mrjp8	2.63597e-10	2.17605e-09	2.78682e-09	2.23579e-08	0.000361832	1	0.302626		0.0942787		1(D)
		mrjp9	2.32894e-11	4.60296e-10	1.54676e-12	4.39383e-09	1.43798e-06	0.000106846	0.0572829	1									mrjp9	3.9968e-14	3.91687e-13	7.19425e-14	3.54117e-12	4.86247e-10	1.06075e-07	2.5864e-05	0.0953738									mrjp9	8.36131e-12	4.80376e-11	5.88529e-11	3.20392e-10	6.54909e-07	0.0117565	0.000164269	0.0942787
Gene expression of groups/castes in the same column with different superscripts is significantly different (P < 0.05).
